# Supplementary material for: SARS-CoV-2 Seroprevalence Study in Pediatric Patients and Health Care Workers Using Multiplex Antibody Immunoassays
Source: Viruses. 2022 Sep 14;14(9):2039. doi: 10.3390/v14092039 (PMC9502584; doi:10.3390/v14092039)
Supplement: Supplementary file 1 [file viruses-14-02039-s001.zip]

Archive with 2 entries (2 files):
- Supplementary Dataset S1.xlsx
- Supplementary Figures and Tables.pdf
