# Supplementary material for: SARS-CoV-2 Seroprevalence Study in Pediatric Patients and Health Care Workers Using Multiplex Antibody Immunoassays
Source: Viruses. 2022 Sep 14;14(9):2039. doi: 10.3390/v14092039 (PMC9502584; doi:10.3390/v14092039)
Supplement: Supplementary file 1 [file viruses-14-02039-s001.zip › Supplementary Dataset S1.xlsx]

## Sheet: Hoja 1
Supplementary Dataset S1. Luminex readings of the samples analyzed in this study.
isotype	analyte	sample	mfi
iga	N_CT	TS_a001_00_t0	124
iga	N_CT	TS_a049_00_t1	172
iga	N_CT	TS_a051_00_t1	157.5
iga	N_CT	TS_a063_00_t1	108.5
iga	N_CT	TS_a065_00_t1	155.5
iga	N_CT	TS_a049_00_t0	172
iga	N_CT	TS_a050_00_t0	398.5
iga	N_CT	TS_a054_00_t0	163
iga	N_CT	TS_a053_00_t0	154
iga	N_CT	TS_a055_00_t0	140.5
iga	N_CT	TS_a056_00_t0	106
iga	N_CT	TS_a057_00_t0	128
iga	N_CT	TS_a058_00_t0	116
iga	N_CT	TS_a059_00_t0	148
iga	N_CT	TS_a060_00_t0	112
iga	N_CT	TS_a061_00_t0	139
iga	N_CT	TS_a062_00_t0	168
iga	N_CT	TS_a069_00_t1	139
iga	N_CT	TS_a070_00_t1	158.5
iga	N_CT	TS_a071_00_t1	157
iga	N_CT	TS_a072_00_t1	151.5
iga	N_CT	TS_a073_00_t1	291
iga	N_CT	TS_a074_00_t1	188.5
iga	N_CT	TS_a076_00_t1	131
iga	N_CT	TS_a077_00_t1	163
iga	N_CT	TS_a078_00_t1	140
iga	N_CT	TS_a079_00_t1	120
iga	N_CT	TS_a080_00_t1	152.5
iga	N_CT	TS_a068_00_t0	113
iga	N_CT	TS_a069_00_t0	123
iga	N_CT	TS_a070_00_t0	159
iga	N_CT	TS_a002_01_t0	116.5
iga	N_CT	TS_a002_00_t0	119
iga	N_CT	TS_a003_00_t0	143
iga	N_CT	TS_a004_00_t0	167
iga	N_CT	TS_a005_00_t0	103.5
iga	N_CT	TS_a006_00_t0	108
iga	N_CT	TS_a007_00_t0	124
iga	N_CT	TS_a008_00_t0	115
iga	N_CT	TS_a009_00_t0	167
iga	N_CT	TS_a010_00_t0	116
iga	N_CT	TS_a011_00_t0	116
iga	N_CT	TS_a080_00_t0	164
iga	N_CT	TS_a082_00_t0	128
iga	N_CT	TS_a102_00_t0	115.5
iga	N_CT	TS_a053_00_t1	157
iga	N_CT	TS_a001_00_t1	122
iga	N_CT	TS_a002_00_t1	119
iga	N_CT	TS_a003_00_t1	137
iga	N_CT	TS_a004_00_t1	172
iga	N_CT	TS_a005_00_t1	95
iga	N_CT	TS_a006_00_t1	113
iga	N_CT	TS_a008_00_t1	115
iga	N_CT	TS_a009_00_t1	152.5
iga	N_CT	TS_a012_00_t0	151
iga	N_CT	TS_a013_00_t0	172
iga	N_CT	TS_a014_00_t0	138
iga	N_CT	TS_a015_00_t0	140
iga	N_CT	TS_a016_00_t0	140.5
iga	N_CT	TS_a017_00_t0	125
iga	N_CT	TS_a018_00_t0	216
iga	N_CT	TS_a019_00_t0	147.5
iga	N_CT	TS_a020_00_t0	158
iga	N_CT	TS_a021_00_t0	116.5
iga	N_CT	TS_a022_00_t0	129
iga	N_CT	TS_a023_00_t0	144
iga	N_CT	TS_a010_00_t1	107.5
iga	N_CT	TS_a011_00_t1	130
iga	N_CT	TS_a012_00_t1	143
iga	N_CT	TS_a014_00_t1	123
iga	N_CT	TS_a015_00_t1	116
iga	N_CT	TS_a018_00_t1	202.5
iga	N_CT	TS_a019_00_t1	147
iga	N_CT	TS_a020_00_t1	137
iga	N_CT	TS_a021_00_t1	113.5
iga	N_CT	TS_a022_00_t1	128
iga	N_CT	TS_a017_00_t1	114
iga	N_CT	TS_a024_00_t1	132
iga	N_CT	TS_a024_00_t0	136
iga	N_CT	TS_a025_00_t0	107.5
iga	N_CT	TS_a026_00_t0	131
iga	N_CT	TS_a027_00_t0	130.5
iga	N_CT	TS_a028_00_t0	142
iga	N_CT	TS_a029_00_t0	113
iga	N_CT	TS_a030_00_t0	137
iga	N_CT	TS_a031_00_t0	147.5
iga	N_CT	TS_a032_00_t0	141
iga	N_CT	TS_a033_00_t0	124
iga	N_CT	TS_a034_00_t0	175.5
iga	N_CT	TS_a035_00_t0	1260
iga	N_CT	TS_a026_00_t1	132
iga	N_CT	TS_a027_00_t1	131.5
iga	N_CT	TS_a029_00_t1	110
iga	N_CT	TS_a030_00_t1	134
iga	N_CT	TS_a031_00_t1	131
iga	N_CT	TS_a033_00_t1	119
iga	N_CT	TS_a034_00_t1	188.5
iga	N_CT	TS_a035_00_t1	333
iga	N_CT	TS_a037_00_t1	173
iga	N_CT	TS_a038_00_t1	134
iga	N_CT	TS_a043_00_t1	276.5
iga	N_CT	TS_a045_00_t1	205
iga	N_CT	TS_a036_00_t0	111
iga	N_CT	TS_a037_00_t0	158
iga	N_CT	TS_a038_00_t0	137
iga	N_CT	TS_a039_00_t0	213
iga	N_CT	TS_a040_00_t0	138
iga	N_CT	TS_a041_00_t0	133
iga	N_CT	TS_a043_00_t0	308
iga	N_CT	TS_a044_00_t0	112
iga	N_CT	TS_a045_00_t0	180
iga	N_CT	TS_a046_00_t0	426
iga	N_CT	TS_a047_00_t0	130.5
iga	N_CT	TS_a048_00_t0	110.5
iga	N_CT	TS_a050_00_t1	418.5
iga	N_CT	TS_a052_00_t1	120
iga	N_CT	TS_a057_00_t1	123
iga	N_CT	TS_a061_00_t1	136
iga	N_CT	TS_a068_00_t1	120
iga	N_CT	TS_a023_00_t1	155
iga	N_CT	TS_a025_00_t1	119
iga	N_CT	TS_a028_00_t1	132
iga	N_CT	NC12	155.5
iga	N_CT	TS_c001_00_t1	86
iga	N_CT	TS_c005_00_t1	212
iga	N_CT	TS_c007_00_t1	131
iga	N_CT	TS_c014_00_t0	106
iga	N_CT	TS_c015_00_t0	102
iga	N_CT	TS_c016_00_t0	100
iga	N_CT	TS_c017_00_t0	108
iga	N_CT	TS_c018_00_t0	131
iga	N_CT	TS_c019_00_t0	115
iga	N_CT	TS_c020_00_t0	95.5
iga	N_CT	TS_c021_00_t0	167
iga	N_CT	TS_c022_00_t0	103
iga	N_CT	NC13	141
iga	N_CT	NC14	140
iga	N_CT	NC15	132
iga	N_CT	NC16	150
iga	N_CT	NC17	197
iga	N_CT	NC18	127
iga	N_CT	NC19	221
iga	N_CT	NC20	200
iga	N_CT	NC21	839
iga	N_CT	NC22	151
iga	N_CT	NC23	149
iga	N_CT	NC24	138
iga	N_CT	TS_c023_00_t0	198
iga	N_CT	TS_c024_00_t0	128.5
iga	N_CT	TS_c025_00_t0	106.5
iga	N_CT	TS_c026_00_t0	106.5
iga	N_CT	TS_c027_00_t0	259
iga	N_CT	TS_a071_00_t0	167.5
iga	N_CT	TS_a072_00_t0	265.5
iga	N_CT	TS_a073_00_t0	150
iga	N_CT	TS_a075_00_t0	145
iga	N_CT	TS_a076_00_t0	158
iga	N_CT	TS_a077_00_t0	175
iga	N_CT	TS_a078_00_t0	121
iga	N_CT	TS_a063_00_t0	103
iga	N_CT	TS_a064_00_t0	114.5
iga	N_CT	TS_a081_00_t1	105
iga	N_CT	TS_a083_00_t1	167
iga	N_CT	TS_a084_00_t1	124
iga	N_CT	TS_a085_00_t1	122
iga	N_CT	TS_a086_00_t1	133
iga	N_CT	TS_a088_00_t1	137
iga	N_CT	TS_a090_00_t1	158
iga	N_CT	TS_a091_00_t1	230
iga	N_CT	TS_a092_00_t1	277
iga	N_CT	TS_a093_00_t1	113
iga	N_CT	TS_a094_00_t1	149
iga	N_CT	TS_a095_00_t1	139
iga	N_CT	TS_a065_00_t0	145
iga	N_CT	TS_a067_00_t0	145.5
iga	N_CT	TS_a074_00_t0	169
iga	N_CT	TS_a079_00_t0	139
iga	N_CT	TS_a081_00_t0	108
iga	N_CT	TS_a083_00_t0	196
iga	N_CT	TS_a084_00_t0	181
iga	N_CT	TS_a085_00_t0	120.5
iga	N_CT	TS_a086_00_t0	145
iga	N_CT	TS_a087_00_t0	116
iga	N_CT	TS_a088_00_t0	136
iga	N_CT	TS_a089_00_t0	120
iga	N_CT	TS_a096_00_t1	331
iga	N_CT	TS_a098_00_t1	94.5
iga	N_CT	TS_a099_00_t1	138
iga	N_CT	TS_a100_00_t1	115
iga	N_CT	TS_a101_00_t1	128.5
iga	N_CT	TS_a102_00_t1	108.5
iga	N_CT	TS_a104_00_t1	138
iga	N_CT	TS_a107_00_t1	102
iga	N_CT	TS_a109_00_t1	111
iga	N_CT	TS_a064_00_t1	104
iga	N_CT	TS_a066_00_t1	125
iga	N_CT	TS_a067_00_t1	140
iga	N_CT	TS_a090_00_t0	144
iga	N_CT	TS_a091_00_t0	125
iga	N_CT	TS_a092_00_t0	205
iga	N_CT	TS_a093_00_t0	122.5
iga	N_CT	TS_a094_00_t0	169
iga	N_CT	TS_a095_00_t0	142
iga	N_CT	TS_a096_00_t0	328
iga	N_CT	TS_a097_00_t0	1170
iga	N_CT	TS_a098_00_t0	99
iga	N_CT	TS_a099_00_t0	153.5
iga	N_CT	TS_a100_00_t0	114.5
iga	N_CT	TS_a101_00_t0	147
iga	N_CT	TS_a075_00_t1	141
iga	N_CT	TS_a082_00_t1	110
iga	N_CT	TS_a036_00_t1	109
iga	N_CT	TS_a087_00_t1	108
iga	N_CT	TS_a088_01_t1	126
iga	N_CT	TS_a066_00_t0	112.5
iga	N_CT	TS_a201_00_t1	130.5
iga	N_CT	BL	109
iga	N_CT	BL	107
iga	N_CT	BL	93.5
iga	N_CT	BL	78
iga	N_CT	TS_c001_00_t0	82
iga	N_CT	TS_c002_00_t0	97.5
iga	N_CT	TS_c003_00_t0	144
iga	N_CT	TS_c004_00_t0	132
iga	N_CT	TS_c006_00_t0	192
iga	N_CT	TS_c007_00_t0	120
iga	N_CT	TS_c008_00_t0	518
iga	N_CT	TS_c009_00_t0	135.5
iga	N_CT	TS_c010_00_t0	128
iga	N_CT	TS_c011_00_t0	107
iga	N_CT	TS_c012_00_t0	107
iga	N_CT	TS_c013_00_t0	270.5
iga	N_CT	NC1	196
iga	N_CT	NC2	159
iga	N_CT	NC3	137
iga	N_CT	NC4	150.5
iga	N_CT	NC5	119.5
iga	N_CT	NC6	180
iga	N_CT	NC7	205
iga	N_CT	NC8	275
iga	N_CT	NC9	146.5
iga	N_CT	NC10	137
iga	N_CT	NC11	169.5
iga	N_CT	TS_a002_01_t1	126
iga	N_CT	TS_a022_01_t1	154
iga	N_CT	TS_a023_01_t1	165.5
iga	N_CT	TS_a001_01_t0	153
iga	N_CT	TS_a003_01_t0	160
iga	N_CT	TS_a004_01_t0	165
iga	N_CT	TS_a005_01_t0	92
iga	N_CT	TS_a006_01_t0	119.5
iga	N_CT	TS_a008_01_t0	200
iga	N_CT	TS_a009_01_t0	194
iga	N_CT	TS_a010_01_t0	123
iga	N_CT	TS_a011_01_t0	111
iga	N_CT	TS_a006_01_t1	111.5
iga	N_CT	TS_a001_01_t1	139
iga	N_CT	TS_a021_01_t1	239
iga	N_CT	TS_a020_01_t1	125
iga	N_CT	TS_a019_01_t1	117
iga	N_CT	TS_a018_01_t1	170
iga	N_CT	TS_a017_01_t1	132
iga	N_CT	TS_a009_01_t1	181.5
iga	N_CT	TS_a013_01_t1	158
iga	N_CT	TS_a046_01_t1	115
iga	N_CT	TS_a033_01_t1	129
iga	N_CT	TS_a029_01_t1	107
iga	N_CT	TS_a012_01_t0	115
iga	N_CT	TS_a014_01_t0	136
iga	N_CT	TS_a015_01_t0	112.5
iga	N_CT	TS_a016_01_t0	96
iga	N_CT	TS_a013_01_t0	150
iga	N_CT	TS_a018_01_t0	197.5
iga	N_CT	TS_a019_01_t0	140
iga	N_CT	TS_a020_01_t0	118
iga	N_CT	TS_a021_01_t0	225.5
iga	N_CT	TS_a022_01_t0	207
iga	N_CT	TS_a023_01_t0	160.5
iga	N_CT	TS_a025_01_t0	160.5
iga	N_CT	TS_a026_01_t1	115
iga	N_CT	TS_a008_01_t1	192
iga	N_CT	TS_a010_01_t1	115
iga	N_CT	TS_a037_01_t1	116
iga	N_CT	TS_a053_01_t1	113
iga	N_CT	TS_a035_01_t1	157
iga	N_CT	TS_a003_01_t1	151
iga	N_CT	BL	103.5
iga	N_CT	TS_a052_01_t1	118.5
iga	N_CT	TS_a034_01_t1	152.5
iga	N_CT	TS_a032_01_t1	115
iga	N_CT	TS_a056_01_t1	109
iga	N_CT	TS_a026_01_t0	107
iga	N_CT	TS_a027_01_t0	104.5
iga	N_CT	TS_a029_01_t0	107
iga	N_CT	TS_a030_01_t0	112
iga	N_CT	TS_a031_01_t0	213
iga	N_CT	TS_a032_01_t0	121
iga	N_CT	TS_a033_01_t0	131.5
iga	N_CT	TS_a035_01_t0	171
iga	N_CT	TS_a037_01_t0	117.5
iga	N_CT	TS_a039_01_t0	112
iga	N_CT	TS_a028_01_t0	129.5
iga	N_CT	TS_a034_01_t0	183.5
iga	N_CT	TS_a048_01_t1	99.5
iga	N_CT	TS_a027_01_t1	110
iga	N_CT	TS_a038_01_t1	104
iga	N_CT	TS_a059_01_t1	133
iga	N_CT	TS_a055_01_t1	137
iga	N_CT	TS_a061_01_t1	97.5
iga	N_CT	TS_a043_01_t1	115
iga	N_CT	TS_a041_01_t1	94
iga	N_CT	TS_a044_01_t1	595.5
iga	N_CT	TS_a054_01_t1	107
iga	N_CT	TS_a074_01_t1	138
iga	N_CT	TS_a070_01_t1	125
iga	N_CT	TS_a036_01_t0	104
iga	N_CT	TS_a038_01_t0	124
iga	N_CT	TS_a040_01_t0	125
iga	N_CT	TS_a041_01_t0	97
iga	N_CT	TS_a043_01_t0	125
iga	N_CT	TS_a044_01_t0	798.5
iga	N_CT	TS_a046_01_t0	136
iga	N_CT	TS_a047_01_t0	144
iga	N_CT	TS_a050_01_t0	151
iga	N_CT	BL	96
iga	N_CT	TS_a055_01_t0	135.5
iga	N_CT	TS_a056_01_t0	130
iga	N_CT	TS_a103_01_t1	93
iga	N_CT	TS_a040_01_t1	116.5
iga	N_CT	TS_a090_01_t1	113.5
iga	N_CT	TS_a087_01_t1	109
iga	N_CT	TS_a077_01_t1	91
iga	N_CT	TS_a078_01_t1	168
iga	N_CT	TS_a099_01_t1	123
iga	N_CT	TS_a105_01_t1	561
iga	N_CT	TS_a106_01_t1	120
iga	N_CT	TS_a085_01_t1	282
iga	N_CT	TS_a057_01_t0	109
iga	N_CT	TS_a058_01_t0	102.5
iga	N_CT	TS_a060_01_t0	118
iga	N_CT	TS_a061_01_t0	109
iga	N_CT	TS_a062_01_t0	305
iga	N_CT	TS_a063_01_t0	133
iga	N_CT	TS_a065_01_t0	138
iga	N_CT	TS_a066_01_t0	104.5
iga	N_CT	TS_a067_01_t0	282
iga	N_CT	TS_a068_01_t0	129
iga	N_CT	TS_a069_01_t0	113
iga	N_CT	TS_a070_01_t0	130
iga	N_CT	TS_a084_01_t1	87.5
iga	N_CT	TS_a069_01_t1	103.5
iga	N_CT	TS_a094_01_t1	149
iga	N_CT	TS_a095_01_t1	134
iga	N_CT	TS_a042_00_t0	675
iga	N_CT	TS_a047_00_t1	162.5
iga	N_CT	TS_a016_00_t1	121
iga	N_CT	TS_a083_01_t1	160
iga	N_CT	TS_a075_01_t1	128
iga	N_CT	BL	93
iga	N_CT	TS_a101_01_t1	160.5
iga	N_CT	TS_a104_01_t1	127
iga	N_CT	TS_a071_01_t0	112.5
iga	N_CT	TS_a072_01_t0	180
iga	N_CT	TS_a073_01_t0	387
iga	N_CT	TS_a074_01_t0	140.5
iga	N_CT	TS_a075_01_t0	127
iga	N_CT	TS_a076_01_t0	89
iga	N_CT	TS_a077_01_t0	85
iga	N_CT	TS_a078_01_t0	154.5
iga	N_CT	TS_a079_01_t0	293
iga	N_CT	TS_a080_01_t0	144
iga	N_CT	TS_a081_01_t0	235.5
iga	N_CT	TS_a082_01_t0	188
iga	N_CT	TS_a073_01_t1	128
iga	N_CT	TS_a093_01_t1	74
iga	N_CT	TS_a096_01_t1	133
iga	N_CT	TS_a068_01_t1	124.5
iga	N_CT	TS_a079_01_t1	276
iga	N_CT	TS_a098_01_t1	109
iga	N_CT	TS_a100_01_t1	121
iga	N_CT	TS_a063_01_t1	113
iga	N_CT	TS_a109_01_t1	245
iga	N_CT	TS_a081_01_t1	171
iga	N_CT	TS_a076_01_t1	89.5
iga	N_CT	TS_a082_01_t1	146
iga	N_CT	TS_a083_01_t0	172
iga	N_CT	TS_a084_01_t0	84
iga	N_CT	TS_a466_01_t0	119
iga	N_CT	TS_a085_01_t0	299.5
iga	N_CT	TS_a087_01_t0	119
iga	N_CT	TS_a088_01_t0	115
iga	N_CT	TS_a090_01_t0	113
iga	N_CT	TS_a091_01_t0	139
iga	N_CT	TS_a092_01_t0	132
iga	N_CT	TS_a097_01_t0	288
iga	N_CT	TS_a086_01_t0	124
iga	N_CT	TS_a089_01_t0	115
iga	N_CT	TS_a036_01_t1	105
iga	N_CT	TS_a080_01_t1	141.5
iga	N_CT	TS_a108_01_t1	104
iga	N_CT	TS_a071_01_t1	174.5
iga	N_CT	TS_a028_01_t1	126
iga	N_CT	TS_a067_01_t1	278
iga	N_CT	TS_a066_01_t1	108.5
iga	N_CT	TS_a064_01_t1	123
iga	N_CT	TS_a049_01_t1	110
iga	N_CT	TS_a065_01_t1	108
iga	N_CT	BL	99
iga	N_CT	TS_a031_01_t1	173.5
iga	N_CT	TS_a093_01_t0	91.5
iga	N_CT	TS_a094_01_t0	144
iga	N_CT	TS_a095_01_t0	132.5
iga	N_CT	TS_a096_01_t0	143
iga	N_CT	TS_a098_01_t0	102
iga	N_CT	TS_a099_01_t0	116
iga	N_CT	TS_a102_01_t0	132
iga	N_CT	TS_a101_01_t0	177
iga	N_CT	TS_a005_01_t1	92
iga	N_CT	TS_a014_01_t1	120
iga	N_CT	TS_a015_01_t1	109.5
iga	N_CT	TS_a004_01_t1	186
iga	N_CT	TS_a046_00_t1	99
iga	N_CT	TS_a042_00_t1	105
iga	N_CT	TS_a041_00_t1	123
iga	N_CT	TS_a062_00_t1	180
iga	N_CT	TS_a059_00_t1	130
iga	N_CT	TS_a055_00_t1	122
iga	N_CT	TS_a032_00_t1	124.5
iga	N_CT	TS_a056_00_t1	113
iga	N_CT	TS_a040_00_t1	128.5
iga	N_CT	TS_a030_01_t1	106
iga	N_CT	TS_a100_01_t0	109
iga	N_CT	TS_a051_01_t0	92
iga	N_CT	NC73	118
iga	N_CT	NC74	121
iga	N_CT	NC75	131
iga	N_CT	NC76	227
iga	N_CT	NC77	135
iga	N_CT	NC78	123
iga	N_CT	NC79	136
iga	N_CT	NC80	150.5
iga	N_CT	NC81	134
iga	N_CT	NC82	189
iga	N_CT	NC83	120
iga	N_CT	NC84	136
iga	N_CT	NC85	172
iga	N_CT	NC86	94.5
iga	N_CT	NC87	197.5
iga	N_CT	NC88	111
iga	N_CT	NC89	108
iga	N_CT	NC90	158
iga	N_CT	NC91	154
iga	N_CT	NC92	124
iga	N_CT	NC93	125
iga	N_CT	NC94	130
iga	N_CT	NC95	136
iga	N_CT	NC96	169
iga	N_CT	NC97	154
iga	N_CT	NC98	106
iga	N_CT	NC99	116
iga	N_CT	NC100	115
iga	N_CT	NC101	143.5
iga	N_CT	NC102	120
iga	N_CT	NC103	100.5
iga	N_CT	NC104	152.5
iga	N_CT	NC105	161.5
iga	N_CT	NC106	115
iga	N_CT	NC107	203
iga	N_CT	NC108	136
iga	N_CT	PC1	20751
iga	N_CT	PC2	12060
iga	N_CT	PC3	4802
iga	N_CT	PC4	3152.5
iga	N_CT	PC5	1307
iga	N_CT	PC6	845
iga	N_CT	PC7	321.5
iga	N_CT	PC8	208
iga	N_CT	BL	91.5
iga	N_CT	BL	95
iga	N_CT	BL	80.5
iga	N_CT	BL	83
iga	N_CT	NC109	121
iga	N_CT	NC110	170
iga	N_CT	NC111	139
iga	N_CT	NC112	115
iga	N_CT	NC113	113
iga	N_CT	NC114	110.5
iga	N_CT	NC115	864
iga	N_CT	NC116	135
iga	N_CT	NC117	127
iga	N_CT	NC118	152
iga	N_CT	NC119	138
iga	N_CT	NC120	125
iga	N_CT	NC121	114
iga	N_CT	NC122	103
iga	N_CT	NC123	146
iga	N_CT	NC124	109
iga	N_CT	NC125	110.5
iga	N_CT	NC126	117
iga	N_CT	NC127	139.5
iga	N_CT	NC128	115
iga	N_CT	TS_c040_00_t0	94
iga	N_CT	TS_c041_00_t0	118
iga	N_CT	TS_c042_00_t0	153
iga	N_CT	TS_c043_00_t0	86
iga	N_CT	TS_c044_00_t0	693.5
iga	N_CT	TS_c046_00_t0	117
iga	N_CT	TS_c047_00_t0	112
iga	N_CT	PC1	15238.5
iga	N_CT	PC2	7651
iga	N_CT	PC3	4080
iga	N_CT	PC4	1536.5
iga	N_CT	PC5	740
iga	N_CT	PC6	580
iga	N_CT	PC7	399
iga	N_CT	PC8	185
iga	N_CT	BL	90
iga	N_CT	TS_c028_00_t0	134
iga	N_CT	TS_c029_00_t0	100.5
iga	N_CT	TS_c030_00_t0	87
iga	N_CT	TS_c031_00_t0	101
iga	N_CT	TS_c032_00_t0	112
iga	N_CT	TS_c033_00_t0	405.5
iga	N_CT	TS_c034_00_t0	112
iga	N_CT	NC25	194
iga	N_CT	NC26	129.5
iga	N_CT	NC27	167
iga	N_CT	NC28	134
iga	N_CT	NC29	133
iga	N_CT	NC30	148
iga	N_CT	NC31	136
iga	N_CT	NC32	199
iga	N_CT	NC33	191.5
iga	N_CT	NC34	140
iga	N_CT	NC35	119
iga	N_CT	NC36	180
iga	N_CT	TS_c035_00_t0	81
iga	N_CT	TS_c036_00_t0	107.5
iga	N_CT	TS_c037_00_t0	94
iga	N_CT	TS_c038_00_t0	100
iga	N_CT	TS_c039_00_t0	102
iga	N_CT	NC46	146
iga	N_CT	NC47	182
iga	N_CT	NC48	152
iga	N_CT	NC49	95
iga	N_CT	NC50	92
iga	N_CT	NC51	78
iga	N_CT	NC52	96
iga	N_CT	NC53	85.5
iga	N_CT	NC54	88
iga	N_CT	NC55	93.5
iga	N_CT	NC56	86
iga	N_CT	NC57	244
iga	N_CT	NC58	134
iga	N_CT	NC59	145
iga	N_CT	NC60	129
iga	N_CT	NC61	422
iga	N_CT	BL	81
iga	N_CT	BL	86.5
iga	N_CT	BL	91
iga	N_CT	TS_c058_00_t0	160
iga	N_CT	TS_c048_00_t0	120
iga	N_CT	TS_c049_00_t0	119.5
iga	N_CT	TS_c050_00_t0	136
iga	N_CT	TS_c051_00_t0	1016
iga	N_CT	TS_c052_00_t0	223
iga	N_CT	TS_c053_00_t0	137
iga	N_CT	TS_c054_00_t0	141
iga	N_CT	TS_c055_00_t0	107
iga	N_CT	TS_c056_00_t0	154
iga	N_CT	TS_c057_00_t0	127.5
iga	N_CT	TS_c005_00_t0	109
iga	N_CT	NC37	215
iga	N_CT	NC38	200
iga	N_CT	NC39	107.5
iga	N_CT	NC40	121
iga	N_CT	NC41	157
iga	N_CT	NC42	132
iga	N_CT	NC43	117.5
iga	N_CT	NC44	103.5
iga	N_CT	NC45	125
iga	N_CT	NC72	94
iga	N_CT	NC64	177
iga	N_CT	NC65	131
iga	N_CT	NC62	202.5
iga	N_CT	NC63	168
iga	N_CT	NC68	164
iga	N_CT	NC69	151
iga	N_CT	NC66	259.5
iga	N_CT	NC67	153.5
iga	N_CT	NC70	191
iga	N_CT	NC71	141
iga	N_FL	TS_a001_00_t0	275.5
iga	N_FL	TS_a002_01_t0	212.5
iga	N_FL	TS_a002_00_t0	178
iga	N_FL	TS_a003_00_t0	212
iga	N_FL	TS_a004_00_t0	430
iga	N_FL	TS_a005_00_t0	128
iga	N_FL	TS_a006_00_t0	179
iga	N_FL	TS_a007_00_t0	266
iga	N_FL	TS_a008_00_t0	174
iga	N_FL	TS_a009_00_t0	373
iga	N_FL	TS_a010_00_t0	187
iga	N_FL	TS_a011_00_t0	141
iga	N_FL	TS_a080_00_t0	430
iga	N_FL	TS_a082_00_t0	1347.5
iga	N_FL	TS_a102_00_t0	284
iga	N_FL	TS_a053_00_t1	279
iga	N_FL	TS_a001_00_t1	276
iga	N_FL	TS_a002_00_t1	136
iga	N_FL	TS_a003_00_t1	165
iga	N_FL	TS_a004_00_t1	389.5
iga	N_FL	TS_a005_00_t1	109
iga	N_FL	TS_a006_00_t1	202
iga	N_FL	TS_a008_00_t1	191
iga	N_FL	TS_a009_00_t1	286.5
iga	N_FL	TS_a012_00_t0	329
iga	N_FL	TS_a013_00_t0	422
iga	N_FL	TS_a014_00_t0	264
iga	N_FL	TS_a015_00_t0	267
iga	N_FL	TS_a016_00_t0	248.5
iga	N_FL	TS_a017_00_t0	391
iga	N_FL	TS_a018_00_t0	3014
iga	N_FL	TS_a019_00_t0	630
iga	N_FL	TS_a020_00_t0	463.5
iga	N_FL	TS_a021_00_t0	249
iga	N_FL	TS_a022_00_t0	302
iga	N_FL	TS_a023_00_t0	504
iga	N_FL	TS_a010_00_t1	162
iga	N_FL	TS_a011_00_t1	169
iga	N_FL	TS_a012_00_t1	371
iga	N_FL	TS_a014_00_t1	214
iga	N_FL	TS_a015_00_t1	237
iga	N_FL	TS_a018_00_t1	2811
iga	N_FL	TS_a019_00_t1	554
iga	N_FL	TS_a020_00_t1	439
iga	N_FL	TS_a021_00_t1	217
iga	N_FL	TS_a022_00_t1	259
iga	N_FL	TS_a017_00_t1	335.5
iga	N_FL	TS_a024_00_t1	463
iga	N_FL	TS_a024_00_t0	473
iga	N_FL	TS_a025_00_t0	195
iga	N_FL	TS_a026_00_t0	385.5
iga	N_FL	TS_a027_00_t0	285
iga	N_FL	TS_a028_00_t0	324
iga	N_FL	TS_a029_00_t0	163
iga	N_FL	TS_a030_00_t0	390
iga	N_FL	TS_a031_00_t0	679
iga	N_FL	TS_a032_00_t0	173
iga	N_FL	TS_a033_00_t0	156
iga	N_FL	TS_a034_00_t0	656
iga	N_FL	TS_a035_00_t0	6305.5
iga	N_FL	TS_a026_00_t1	452
iga	N_FL	TS_a027_00_t1	256
iga	N_FL	TS_a029_00_t1	121
iga	N_FL	TS_a030_00_t1	432
iga	N_FL	TS_a031_00_t1	430
iga	N_FL	TS_a033_00_t1	170
iga	N_FL	TS_a034_00_t1	601.5
iga	N_FL	TS_a035_00_t1	2146
iga	N_FL	TS_a037_00_t1	737
iga	N_FL	TS_a038_00_t1	329.5
iga	N_FL	TS_a043_00_t1	828
iga	N_FL	TS_a045_00_t1	514
iga	N_FL	TS_a036_00_t0	307
iga	N_FL	TS_a037_00_t0	714
iga	N_FL	TS_a038_00_t0	333
iga	N_FL	TS_a039_00_t0	648
iga	N_FL	TS_a040_00_t0	362.5
iga	N_FL	TS_a041_00_t0	2201
iga	N_FL	TS_a043_00_t0	891
iga	N_FL	TS_a044_00_t0	194.5
iga	N_FL	TS_a045_00_t0	353
iga	N_FL	TS_a046_00_t0	1016
iga	N_FL	TS_a047_00_t0	253
iga	N_FL	TS_a048_00_t0	143
iga	N_FL	TS_a050_00_t1	860
iga	N_FL	TS_a052_00_t1	418
iga	N_FL	TS_a057_00_t1	350
iga	N_FL	TS_a061_00_t1	449
iga	N_FL	TS_a068_00_t1	198
iga	N_FL	TS_a023_00_t1	504
iga	N_FL	TS_a025_00_t1	209
iga	N_FL	TS_a028_00_t1	273
iga	N_FL	TS_a049_00_t1	294.5
iga	N_FL	TS_a051_00_t1	231
iga	N_FL	TS_a063_00_t1	254.5
iga	N_FL	TS_a065_00_t1	858.5
iga	N_FL	TS_a049_00_t0	332
iga	N_FL	TS_a050_00_t0	671
iga	N_FL	TS_a054_00_t0	241
iga	N_FL	TS_a053_00_t0	353.5
iga	N_FL	TS_a055_00_t0	285
iga	N_FL	TS_a056_00_t0	129
iga	N_FL	TS_a057_00_t0	442
iga	N_FL	TS_a058_00_t0	152
iga	N_FL	TS_a059_00_t0	271
iga	N_FL	TS_a060_00_t0	216
iga	N_FL	TS_a061_00_t0	409
iga	N_FL	TS_a062_00_t0	301
iga	N_FL	TS_a069_00_t1	230.5
iga	N_FL	TS_a070_00_t1	298.5
iga	N_FL	TS_a071_00_t1	426
iga	N_FL	TS_a072_00_t1	1123
iga	N_FL	TS_a073_00_t1	1000
iga	N_FL	TS_a074_00_t1	497
iga	N_FL	TS_a076_00_t1	236
iga	N_FL	TS_a077_00_t1	194
iga	N_FL	TS_a078_00_t1	190
iga	N_FL	TS_a079_00_t1	165
iga	N_FL	TS_a080_00_t1	422
iga	N_FL	TS_a068_00_t0	246.5
iga	N_FL	TS_a069_00_t0	203
iga	N_FL	TS_a070_00_t0	336
iga	N_FL	TS_a071_00_t0	446
iga	N_FL	TS_a072_00_t0	9333
iga	N_FL	TS_a073_00_t0	266.5
iga	N_FL	TS_a075_00_t0	449
iga	N_FL	TS_a076_00_t0	282
iga	N_FL	TS_a077_00_t0	252.5
iga	N_FL	TS_a078_00_t0	258
iga	N_FL	TS_a063_00_t0	265
iga	N_FL	TS_a064_00_t0	263.5
iga	N_FL	TS_a081_00_t1	335
iga	N_FL	TS_a083_00_t1	393
iga	N_FL	TS_a084_00_t1	347
iga	N_FL	TS_a085_00_t1	193
iga	N_FL	TS_a086_00_t1	236.5
iga	N_FL	TS_a088_00_t1	623
iga	N_FL	TS_a090_00_t1	347
iga	N_FL	TS_a091_00_t1	533
iga	N_FL	TS_a092_00_t1	396.5
iga	N_FL	TS_a093_00_t1	330
iga	N_FL	TS_a094_00_t1	798.5
iga	N_FL	TS_a095_00_t1	231
iga	N_FL	TS_a065_00_t0	856
iga	N_FL	TS_a067_00_t0	346
iga	N_FL	TS_a074_00_t0	391.5
iga	N_FL	TS_a079_00_t0	182
iga	N_FL	TS_a081_00_t0	293
iga	N_FL	TS_a083_00_t0	440
iga	N_FL	TS_a084_00_t0	747
iga	N_FL	TS_a085_00_t0	215.5
iga	N_FL	TS_a086_00_t0	262.5
iga	N_FL	TS_a087_00_t0	235.5
iga	N_FL	TS_a088_00_t0	831
iga	N_FL	TS_a089_00_t0	175
iga	N_FL	TS_a096_00_t1	635
iga	N_FL	TS_a098_00_t1	137
iga	N_FL	TS_a099_00_t1	432
iga	N_FL	TS_a100_00_t1	201.5
iga	N_FL	TS_a101_00_t1	1114
iga	N_FL	TS_a102_00_t1	228
iga	N_FL	TS_a104_00_t1	292.5
iga	N_FL	TS_a107_00_t1	260
iga	N_FL	TS_a109_00_t1	139
iga	N_FL	TS_a064_00_t1	286.5
iga	N_FL	TS_a066_00_t1	263.5
iga	N_FL	TS_a067_00_t1	342.5
iga	N_FL	TS_a090_00_t0	312.5
iga	N_FL	TS_a091_00_t0	476
iga	N_FL	TS_a092_00_t0	354.5
iga	N_FL	TS_a093_00_t0	316
iga	N_FL	TS_a094_00_t0	1496
iga	N_FL	TS_a095_00_t0	255
iga	N_FL	TS_a096_00_t0	657
iga	N_FL	TS_a097_00_t0	8681.5
iga	N_FL	TS_a098_00_t0	140
iga	N_FL	TS_a099_00_t0	422.5
iga	N_FL	TS_a100_00_t0	222
iga	N_FL	TS_a101_00_t0	1281
iga	N_FL	TS_a075_00_t1	439
iga	N_FL	TS_a082_00_t1	177.5
iga	N_FL	TS_a036_00_t1	288
iga	N_FL	TS_a087_00_t1	236
iga	N_FL	TS_a088_01_t1	251
iga	N_FL	TS_a066_00_t0	261
iga	N_FL	TS_a201_00_t1	184
iga	N_FL	BL	378
iga	N_FL	BL	587
iga	N_FL	BL	106
iga	N_FL	BL	88
iga	N_FL	TS_c001_00_t0	89
iga	N_FL	TS_c002_00_t0	133
iga	N_FL	TS_c003_00_t0	265
iga	N_FL	TS_c004_00_t0	359
iga	N_FL	TS_c006_00_t0	439.5
iga	N_FL	TS_c007_00_t0	240
iga	N_FL	TS_c008_00_t0	387.5
iga	N_FL	TS_c009_00_t0	541
iga	N_FL	TS_c010_00_t0	360.5
iga	N_FL	TS_c011_00_t0	165
iga	N_FL	TS_c012_00_t0	144
iga	N_FL	TS_c013_00_t0	4421
iga	N_FL	NC1	773
iga	N_FL	NC2	525
iga	N_FL	NC3	567
iga	N_FL	NC4	597
iga	N_FL	NC5	473
iga	N_FL	NC6	773
iga	N_FL	NC7	719
iga	N_FL	NC8	669
iga	N_FL	NC9	517.5
iga	N_FL	NC10	404
iga	N_FL	NC11	484
iga	N_FL	NC12	489
iga	N_FL	TS_c001_00_t1	76
iga	N_FL	TS_c005_00_t1	479
iga	N_FL	TS_c007_00_t1	399
iga	N_FL	TS_c014_00_t0	116.5
iga	N_FL	TS_c015_00_t0	286
iga	N_FL	TS_c016_00_t0	228
iga	N_FL	TS_c017_00_t0	166
iga	N_FL	TS_c018_00_t0	821
iga	N_FL	TS_c019_00_t0	162
iga	N_FL	TS_c020_00_t0	129
iga	N_FL	TS_c021_00_t0	639
iga	N_FL	TS_c022_00_t0	133
iga	N_FL	NC13	606
iga	N_FL	NC14	489.5
iga	N_FL	NC15	922
iga	N_FL	NC16	1116.5
iga	N_FL	NC17	579.5
iga	N_FL	NC18	443.5
iga	N_FL	NC19	727
iga	N_FL	NC20	790
iga	N_FL	NC21	1369
iga	N_FL	NC22	475
iga	N_FL	NC23	418.5
iga	N_FL	NC24	523
iga	N_FL	TS_c023_00_t0	906
iga	N_FL	TS_c024_00_t0	582
iga	N_FL	TS_c025_00_t0	528.5
iga	N_FL	TS_c026_00_t0	122.5
iga	N_FL	TS_c027_00_t0	1702
iga	N_FL	TS_c028_00_t0	523
iga	N_FL	TS_c029_00_t0	137
iga	N_FL	TS_c030_00_t0	95.5
iga	N_FL	TS_c031_00_t0	104
iga	N_FL	TS_c032_00_t0	893
iga	N_FL	TS_c033_00_t0	5286
iga	N_FL	TS_c034_00_t0	258.5
iga	N_FL	NC25	756
iga	N_FL	NC26	374
iga	N_FL	NC27	456.5
iga	N_FL	NC28	428
iga	N_FL	NC29	397.5
iga	N_FL	NC30	249
iga	N_FL	NC31	385.5
iga	N_FL	NC32	301.5
iga	N_FL	NC33	432
iga	N_FL	NC34	472
iga	N_FL	NC35	488
iga	N_FL	NC36	618
iga	N_FL	TS_c035_00_t0	85.5
iga	N_FL	TS_c036_00_t0	210.5
iga	N_FL	TS_c037_00_t0	103
iga	N_FL	TS_c038_00_t0	151
iga	N_FL	TS_c039_00_t0	113
iga	N_FL	TS_c040_00_t0	129.5
iga	N_FL	TS_c041_00_t0	319.5
iga	N_FL	TS_c042_00_t0	485
iga	N_FL	TS_c043_00_t0	98
iga	N_FL	TS_c044_00_t0	10019
iga	N_FL	TS_c046_00_t0	412
iga	N_FL	TS_c047_00_t0	319
iga	N_FL	PC1	88266
iga	N_FL	PC2	69020.5
iga	N_FL	PC3	48855.5
iga	N_FL	PC4	34976
iga	N_FL	PC5	15173
iga	N_FL	PC6	11922
iga	N_FL	PC7	6488
iga	N_FL	PC8	1761
iga	N_FL	BL	80
iga	N_FL	BL	89
iga	N_FL	BL	98
iga	N_FL	BL	84
iga	N_FL	TS_c058_00_t0	1258.5
iga	N_FL	TS_c048_00_t0	852
iga	N_FL	TS_c049_00_t0	341
iga	N_FL	TS_c050_00_t0	831
iga	N_FL	TS_c051_00_t0	10466.5
iga	N_FL	TS_c052_00_t0	2359
iga	N_FL	TS_c053_00_t0	177
iga	N_FL	TS_c054_00_t0	844
iga	N_FL	TS_c055_00_t0	177
iga	N_FL	TS_c056_00_t0	1105
iga	N_FL	TS_c057_00_t0	654
iga	N_FL	TS_c005_00_t0	169
iga	N_FL	NC37	1274.5
iga	N_FL	NC38	767.5
iga	N_FL	NC39	209
iga	N_FL	NC40	310
iga	N_FL	NC41	417
iga	N_FL	NC42	187.5
iga	N_FL	NC43	292
iga	N_FL	NC44	153
iga	N_FL	NC45	369
iga	N_FL	NC46	382
iga	N_FL	NC47	521
iga	N_FL	NC48	1929.5
iga	N_FL	NC49	103.5
iga	N_FL	NC50	92
iga	N_FL	NC51	84
iga	N_FL	NC52	94
iga	N_FL	NC53	90
iga	N_FL	NC54	84
iga	N_FL	NC55	99.5
iga	N_FL	NC56	88
iga	N_FL	NC57	461
iga	N_FL	NC58	230
iga	N_FL	NC59	317.5
iga	N_FL	NC60	287.5
iga	N_FL	NC61	1099
iga	N_FL	NC62	324
iga	N_FL	NC63	806
iga	N_FL	NC64	724.5
iga	N_FL	NC65	400
iga	N_FL	NC66	1442.5
iga	N_FL	NC67	463
iga	N_FL	NC68	285
iga	N_FL	NC69	364
iga	N_FL	NC70	685
iga	N_FL	NC71	3389
iga	N_FL	NC72	287
iga	N_FL	TS_a018_01_t0	738
iga	N_FL	TS_a019_01_t0	249.5
iga	N_FL	TS_a020_01_t0	283.5
iga	N_FL	TS_a021_01_t0	853
iga	N_FL	TS_a022_01_t0	371.5
iga	N_FL	TS_a023_01_t0	253.5
iga	N_FL	TS_a025_01_t0	222
iga	N_FL	TS_a026_01_t1	145
iga	N_FL	TS_a008_01_t1	394
iga	N_FL	TS_a010_01_t1	221.5
iga	N_FL	TS_a037_01_t1	279
iga	N_FL	TS_a053_01_t1	183
iga	N_FL	TS_a035_01_t1	598
iga	N_FL	TS_a003_01_t1	399.5
iga	N_FL	BL	390
iga	N_FL	TS_a052_01_t1	186
iga	N_FL	TS_a034_01_t1	300
iga	N_FL	TS_a032_01_t1	156
iga	N_FL	TS_a056_01_t1	386
iga	N_FL	TS_a026_01_t0	141
iga	N_FL	TS_a027_01_t0	166
iga	N_FL	TS_a029_01_t0	6108
iga	N_FL	TS_a030_01_t0	174
iga	N_FL	TS_a031_01_t0	625
iga	N_FL	TS_a032_01_t0	139
iga	N_FL	TS_a033_01_t0	168
iga	N_FL	TS_a035_01_t0	622
iga	N_FL	TS_a037_01_t0	335
iga	N_FL	TS_a039_01_t0	151
iga	N_FL	TS_a028_01_t0	236.5
iga	N_FL	TS_a034_01_t0	453
iga	N_FL	TS_a048_01_t1	159
iga	N_FL	TS_a027_01_t1	180
iga	N_FL	TS_a038_01_t1	203
iga	N_FL	TS_a059_01_t1	268.5
iga	N_FL	TS_a055_01_t1	277
iga	N_FL	TS_a061_01_t1	177
iga	N_FL	TS_a043_01_t1	233
iga	N_FL	TS_a041_01_t1	116.5
iga	N_FL	TS_a044_01_t1	829.5
iga	N_FL	TS_a054_01_t1	126
iga	N_FL	TS_a074_01_t1	193
iga	N_FL	TS_a070_01_t1	339
iga	N_FL	TS_a036_01_t0	148.5
iga	N_FL	TS_a038_01_t0	267
iga	N_FL	TS_a040_01_t0	291
iga	N_FL	TS_a041_01_t0	109
iga	N_FL	TS_a043_01_t0	287
iga	N_FL	TS_a044_01_t0	986
iga	N_FL	TS_a046_01_t0	372
iga	N_FL	TS_a047_01_t0	351
iga	N_FL	TS_a050_01_t0	382
iga	N_FL	BL	241
iga	N_FL	TS_a055_01_t0	299.5
iga	N_FL	TS_a056_01_t0	509
iga	N_FL	TS_a103_01_t1	135
iga	N_FL	TS_a040_01_t1	230.5
iga	N_FL	TS_a090_01_t1	136.5
iga	N_FL	TS_a087_01_t1	157.5
iga	N_FL	TS_a077_01_t1	85
iga	N_FL	TS_a078_01_t1	200
iga	N_FL	TS_a099_01_t1	157
iga	N_FL	TS_a105_01_t1	388
iga	N_FL	TS_a106_01_t1	242
iga	N_FL	TS_a085_01_t1	1589.5
iga	N_FL	TS_a057_01_t0	158
iga	N_FL	TS_a058_01_t0	172
iga	N_FL	TS_a060_01_t0	315
iga	N_FL	TS_a061_01_t0	166
iga	N_FL	TS_a062_01_t0	1733
iga	N_FL	TS_a063_01_t0	572
iga	N_FL	TS_a065_01_t0	263
iga	N_FL	TS_a066_01_t0	162
iga	N_FL	TS_a067_01_t0	2451.5
iga	N_FL	TS_a068_01_t0	539
iga	N_FL	TS_a069_01_t0	194
iga	N_FL	TS_a070_01_t0	575
iga	N_FL	TS_a084_01_t1	100
iga	N_FL	TS_a069_01_t1	149
iga	N_FL	TS_a094_01_t1	678
iga	N_FL	TS_a095_01_t1	192
iga	N_FL	TS_a042_00_t0	1056
iga	N_FL	TS_a047_00_t1	387
iga	N_FL	TS_a016_00_t1	169
iga	N_FL	TS_a083_01_t1	392
iga	N_FL	TS_a075_01_t1	203
iga	N_FL	BL	393
iga	N_FL	TS_a101_01_t1	248.5
iga	N_FL	TS_a104_01_t1	216.5
iga	N_FL	TS_a071_01_t0	251.5
iga	N_FL	TS_a072_01_t0	348
iga	N_FL	TS_a073_01_t0	1494
iga	N_FL	TS_a002_01_t1	267
iga	N_FL	TS_a022_01_t1	311
iga	N_FL	TS_a023_01_t1	248
iga	N_FL	TS_a001_01_t0	549
iga	N_FL	TS_a003_01_t0	445.5
iga	N_FL	TS_a004_01_t0	254.5
iga	N_FL	TS_a005_01_t0	85
iga	N_FL	TS_a006_01_t0	150.5
iga	N_FL	TS_a008_01_t0	422
iga	N_FL	TS_a009_01_t0	296
iga	N_FL	TS_a010_01_t0	223
iga	N_FL	TS_a011_01_t0	190.5
iga	N_FL	TS_a006_01_t1	130
iga	N_FL	TS_a001_01_t1	398
iga	N_FL	TS_a021_01_t1	955.5
iga	N_FL	TS_a020_01_t1	337
iga	N_FL	TS_a019_01_t1	161
iga	N_FL	TS_a018_01_t1	606.5
iga	N_FL	TS_a017_01_t1	416
iga	N_FL	TS_a009_01_t1	239.5
iga	N_FL	TS_a013_01_t1	195.5
iga	N_FL	TS_a046_01_t1	333
iga	N_FL	TS_a033_01_t1	160
iga	N_FL	TS_a029_01_t1	5489
iga	N_FL	TS_a012_01_t0	169
iga	N_FL	TS_a014_01_t0	227
iga	N_FL	TS_a015_01_t0	218
iga	N_FL	TS_a016_01_t0	366
iga	N_FL	TS_a013_01_t0	225
iga	N_FL	TS_a092_01_t0	248
iga	N_FL	TS_a097_01_t0	385
iga	N_FL	TS_a086_01_t0	175
iga	N_FL	TS_a089_01_t0	263
iga	N_FL	TS_a036_01_t1	137
iga	N_FL	TS_a080_01_t1	286.5
iga	N_FL	TS_a108_01_t1	150.5
iga	N_FL	TS_a071_01_t1	316
iga	N_FL	TS_a028_01_t1	216
iga	N_FL	TS_a067_01_t1	2217
iga	N_FL	TS_a066_01_t1	148
iga	N_FL	TS_a064_01_t1	272
iga	N_FL	TS_a049_01_t1	154
iga	N_FL	TS_a065_01_t1	182
iga	N_FL	BL	304
iga	N_FL	TS_a031_01_t1	409
iga	N_FL	TS_a093_01_t0	87.5
iga	N_FL	TS_a094_01_t0	637
iga	N_FL	TS_a095_01_t0	239
iga	N_FL	TS_a096_01_t0	3070
iga	N_FL	TS_a098_01_t0	165
iga	N_FL	TS_a099_01_t0	178
iga	N_FL	TS_a102_01_t0	276
iga	N_FL	TS_a101_01_t0	248.5
iga	N_FL	TS_a005_01_t1	79
iga	N_FL	TS_a014_01_t1	184.5
iga	N_FL	TS_a015_01_t1	152
iga	N_FL	TS_a004_01_t1	265
iga	N_FL	TS_a046_00_t1	124
iga	N_FL	TS_a042_00_t1	207
iga	N_FL	TS_a041_00_t1	1388
iga	N_FL	TS_a062_00_t1	323
iga	N_FL	TS_a059_00_t1	258
iga	N_FL	TS_a055_00_t1	215
iga	N_FL	TS_a032_00_t1	140
iga	N_FL	TS_a056_00_t1	118.5
iga	N_FL	TS_a040_00_t1	302
iga	N_FL	TS_a030_01_t1	155
iga	N_FL	TS_a100_01_t0	212.5
iga	N_FL	TS_a051_01_t0	120
iga	N_FL	NC73	256
iga	N_FL	NC74	266
iga	N_FL	NC75	422
iga	N_FL	NC76	423
iga	N_FL	NC77	680
iga	N_FL	NC78	221
iga	N_FL	NC79	252
iga	N_FL	NC80	448.5
iga	N_FL	NC81	460
iga	N_FL	NC82	563
iga	N_FL	NC83	245
iga	N_FL	NC84	458
iga	N_FL	NC85	520
iga	N_FL	NC86	163
iga	N_FL	NC87	419
iga	N_FL	NC88	221
iga	N_FL	NC89	216
iga	N_FL	NC90	881
iga	N_FL	NC91	682.5
iga	N_FL	NC92	248
iga	N_FL	NC93	197
iga	N_FL	NC94	714
iga	N_FL	NC95	419
iga	N_FL	NC96	435
iga	N_FL	NC97	349
iga	N_FL	NC98	336
iga	N_FL	NC99	218
iga	N_FL	NC100	235
iga	N_FL	NC101	386.5
iga	N_FL	NC102	295
iga	N_FL	NC103	159
iga	N_FL	NC104	322
iga	N_FL	NC105	383
iga	N_FL	NC106	238
iga	N_FL	NC107	391
iga	N_FL	NC108	236
iga	N_FL	PC1	90725
iga	N_FL	PC2	81671
iga	N_FL	PC3	52969
iga	N_FL	PC4	40468
iga	N_FL	PC5	18562.5
iga	N_FL	PC6	10621
iga	N_FL	PC7	4617
iga	N_FL	PC8	2268
iga	N_FL	BL	89
iga	N_FL	BL	78
iga	N_FL	BL	92.5
iga	N_FL	BL	77
iga	N_FL	NC109	291
iga	N_FL	NC110	668
iga	N_FL	NC111	239
iga	N_FL	NC112	246.5
iga	N_FL	TS_a074_01_t0	187
iga	N_FL	TS_a075_01_t0	242.5
iga	N_FL	TS_a076_01_t0	161
iga	N_FL	TS_a077_01_t0	85
iga	N_FL	TS_a078_01_t0	203
iga	N_FL	TS_a079_01_t0	1482
iga	N_FL	TS_a080_01_t0	288
iga	N_FL	TS_a081_01_t0	2686.5
iga	N_FL	TS_a082_01_t0	446
iga	N_FL	TS_a073_01_t1	229.5
iga	N_FL	TS_a093_01_t1	77
iga	N_FL	TS_a096_01_t1	2193.5
iga	N_FL	TS_a068_01_t1	560
iga	N_FL	TS_a079_01_t1	1149.5
iga	N_FL	TS_a098_01_t1	171.5
iga	N_FL	TS_a100_01_t1	223
iga	N_FL	TS_a063_01_t1	388
iga	N_FL	TS_a109_01_t1	4091
iga	N_FL	TS_a081_01_t1	1135
iga	N_FL	TS_a076_01_t1	146.5
iga	N_FL	TS_a082_01_t1	269.5
iga	N_FL	TS_a083_01_t0	468
iga	N_FL	TS_a084_01_t0	101
iga	N_FL	TS_a466_01_t0	222
iga	N_FL	TS_a085_01_t0	1521.5
iga	N_FL	TS_a087_01_t0	191.5
iga	N_FL	TS_a088_01_t0	287.5
iga	N_FL	TS_a090_01_t0	146.5
iga	N_FL	TS_a091_01_t0	190.5
iga	N_FL	NC114	189
iga	N_FL	NC115	4190.5
iga	N_FL	NC116	359
iga	N_FL	NC117	418
iga	N_FL	NC118	345
iga	N_FL	NC119	330
iga	N_FL	NC120	384
iga	N_FL	NC121	757
iga	N_FL	NC122	305
iga	N_FL	NC123	337.5
iga	N_FL	NC124	221
iga	N_FL	NC125	178
iga	N_FL	NC113	270
iga	N_FL	NC127	401
iga	N_FL	NC128	263.5
iga	N_FL	NC126	293
iga	RBD_BR	TS_a071_00_t0	163.5
iga	RBD_BR	TS_a072_00_t0	268
iga	RBD_BR	TS_a073_00_t0	233
iga	RBD_BR	TS_a076_00_t0	211
iga	RBD_BR	TS_a077_00_t0	182
iga	RBD_BR	TS_a078_00_t0	190
iga	RBD_BR	TS_a075_00_t0	229.5
iga	RBD_BR	TS_a064_00_t0	146
iga	RBD_BR	TS_a081_00_t1	177
iga	RBD_BR	TS_a083_00_t1	173
iga	RBD_BR	TS_a063_00_t0	174
iga	RBD_BR	TS_a081_00_t0	166
iga	RBD_BR	TS_a083_00_t0	173
iga	RBD_BR	TS_a084_00_t0	279
iga	RBD_BR	TS_a085_00_t0	168
iga	RBD_BR	TS_a086_00_t0	188
iga	RBD_BR	TS_a087_00_t0	188
iga	RBD_BR	TS_a088_00_t0	141
iga	RBD_BR	TS_a089_00_t0	217
iga	RBD_BR	TS_a096_00_t1	235
iga	RBD_BR	TS_a098_00_t1	137
iga	RBD_BR	TS_a099_00_t1	270
iga	RBD_BR	TS_a100_00_t1	203
iga	RBD_BR	TS_a101_00_t1	178.5
iga	RBD_BR	TS_a102_00_t1	182.5
iga	RBD_BR	TS_a104_00_t1	216
iga	RBD_BR	TS_a107_00_t1	175
iga	RBD_BR	TS_a109_00_t1	153.5
iga	RBD_BR	TS_a064_00_t1	156
iga	RBD_BR	TS_a066_00_t1	243
iga	RBD_BR	TS_a067_00_t1	180.5
iga	RBD_BR	TS_a090_00_t0	303
iga	RBD_BR	TS_a091_00_t0	157.5
iga	RBD_BR	TS_a092_00_t0	182
iga	RBD_BR	TS_a093_00_t0	167
iga	RBD_BR	TS_a094_00_t0	238
iga	RBD_BR	TS_a095_00_t0	167
iga	RBD_BR	TS_a084_00_t1	228
iga	RBD_BR	TS_a085_00_t1	164
iga	RBD_BR	TS_a086_00_t1	173
iga	RBD_BR	TS_a088_00_t1	142
iga	RBD_BR	TS_a090_00_t1	396.5
iga	RBD_BR	TS_a091_00_t1	169
iga	RBD_BR	TS_a092_00_t1	232
iga	RBD_BR	TS_a093_00_t1	322
iga	RBD_BR	TS_a094_00_t1	230.5
iga	RBD_BR	TS_a095_00_t1	166
iga	RBD_BR	TS_a065_00_t0	222
iga	RBD_BR	TS_a067_00_t0	197
iga	RBD_BR	TS_a074_00_t0	155
iga	RBD_BR	TS_a079_00_t0	180
iga	RBD_BR	BL	139.5
iga	RBD_BR	BL	131
iga	RBD_BR	BL	129
iga	RBD_BR	TS_c001_00_t0	147
iga	RBD_BR	TS_c002_00_t0	135
iga	RBD_BR	TS_c003_00_t0	196
iga	RBD_BR	TS_c004_00_t0	200.5
iga	RBD_BR	TS_c006_00_t0	201
iga	RBD_BR	TS_c007_00_t0	222
iga	RBD_BR	TS_c008_00_t0	194
iga	RBD_BR	TS_c009_00_t0	186.5
iga	RBD_BR	TS_c010_00_t0	208
iga	RBD_BR	TS_c011_00_t0	146
iga	RBD_BR	TS_c012_00_t0	156
iga	RBD_BR	TS_c013_00_t0	151.5
iga	RBD_BR	NC1	247
iga	RBD_BR	NC2	166.5
iga	RBD_BR	NC3	240
iga	RBD_BR	NC4	196
iga	RBD_BR	NC5	158.5
iga	RBD_BR	NC6	211
iga	RBD_BR	NC7	261
iga	RBD_BR	NC8	235.5
iga	RBD_BR	NC9	187
iga	RBD_BR	NC10	174
iga	RBD_BR	NC11	203.5
iga	RBD_BR	TS_a096_00_t0	258
iga	RBD_BR	TS_a097_00_t0	237
iga	RBD_BR	TS_a098_00_t0	142
iga	RBD_BR	TS_a099_00_t0	250
iga	RBD_BR	TS_a100_00_t0	199
iga	RBD_BR	TS_a101_00_t0	165
iga	RBD_BR	TS_a075_00_t1	225
iga	RBD_BR	TS_a082_00_t1	138
iga	RBD_BR	TS_a036_00_t1	214
iga	RBD_BR	TS_a087_00_t1	187.5
iga	RBD_BR	TS_a088_01_t1	178
iga	RBD_BR	TS_a066_00_t0	261
iga	RBD_BR	TS_a201_00_t1	184
iga	RBD_BR	BL	136
iga	RBD_BR	TS_a061_00_t0	170
iga	RBD_BR	TS_a062_00_t0	148
iga	RBD_BR	TS_a069_00_t1	174
iga	RBD_BR	TS_a070_00_t1	178.5
iga	RBD_BR	TS_a071_00_t1	167.5
iga	RBD_BR	TS_a072_00_t1	220.5
iga	RBD_BR	TS_a073_00_t1	194.5
iga	RBD_BR	TS_a074_00_t1	173
iga	RBD_BR	TS_a076_00_t1	180
iga	RBD_BR	TS_a077_00_t1	188
iga	RBD_BR	TS_a078_00_t1	163
iga	RBD_BR	TS_a079_00_t1	186
iga	RBD_BR	TS_a080_00_t1	182
iga	RBD_BR	TS_a068_00_t0	161
iga	RBD_BR	TS_a069_00_t0	159
iga	RBD_BR	TS_a070_00_t0	188
iga	RBD_BR	TS_c028_00_t0	169
iga	RBD_BR	TS_c029_00_t0	158
iga	RBD_BR	TS_c030_00_t0	148
iga	RBD_BR	TS_c031_00_t0	127.5
iga	RBD_BR	TS_c032_00_t0	190
iga	RBD_BR	TS_c033_00_t0	220
iga	RBD_BR	TS_c034_00_t0	223
iga	RBD_BR	NC25	325.5
iga	RBD_BR	NC26	188
iga	RBD_BR	NC27	208
iga	RBD_BR	NC28	186.5
iga	RBD_BR	NC29	192
iga	RBD_BR	NC30	164.5
iga	RBD_BR	NC31	220.5
iga	RBD_BR	NC32	203
iga	RBD_BR	NC33	194
iga	RBD_BR	NC34	165
iga	RBD_BR	NC35	183
iga	RBD_BR	NC36	221
iga	RBD_BR	TS_c035_00_t0	121
iga	RBD_BR	TS_c036_00_t0	143
iga	RBD_BR	TS_c037_00_t0	140
iga	RBD_BR	TS_c038_00_t0	212
iga	RBD_BR	TS_c039_00_t0	136
iga	RBD_BR	TS_c040_00_t0	131
iga	RBD_BR	TS_c041_00_t0	4897
iga	RBD_BR	TS_c042_00_t0	284
iga	RBD_BR	TS_c043_00_t0	122
iga	RBD_BR	TS_c044_00_t0	543.5
iga	RBD_BR	TS_c046_00_t0	162
iga	RBD_BR	TS_c047_00_t0	177.5
iga	RBD_BR	PC1	1793
iga	RBD_BR	PC2	922
iga	RBD_BR	PC3	465
iga	RBD_BR	PC4	416
iga	RBD_BR	PC5	251
iga	RBD_BR	PC6	186
iga	RBD_BR	PC7	178
iga	RBD_BR	PC8	146
iga	RBD_BR	BL	136
iga	RBD_BR	BL	140.5
iga	RBD_BR	BL	131
iga	RBD_BR	BL	131
iga	RBD_BR	TS_c058_00_t0	2283
iga	RBD_BR	TS_c048_00_t0	535.5
iga	RBD_BR	TS_c049_00_t0	249.5
iga	RBD_BR	TS_c050_00_t0	1776
iga	RBD_BR	TS_c051_00_t0	531
iga	RBD_BR	TS_c052_00_t0	1181.5
iga	RBD_BR	TS_c053_00_t0	182
iga	RBD_BR	TS_c054_00_t0	405.5
iga	RBD_BR	TS_c055_00_t0	148.5
iga	RBD_BR	TS_c056_00_t0	1824
iga	RBD_BR	TS_c057_00_t0	4821.5
iga	RBD_BR	TS_c005_00_t0	162
iga	RBD_BR	NC37	183.5
iga	RBD_BR	NC38	294.5
iga	RBD_BR	NC39	169
iga	RBD_BR	NC40	216
iga	RBD_BR	NC41	196
iga	RBD_BR	NC42	180.5
iga	RBD_BR	NC43	176.5
iga	RBD_BR	NC44	144
iga	RBD_BR	NC45	179
iga	RBD_BR	NC46	164
iga	RBD_BR	NC47	190
iga	RBD_BR	NC48	419.5
iga	RBD_BR	NC49	141
iga	RBD_BR	NC50	106
iga	RBD_BR	NC51	125.5
iga	RBD_BR	NC52	125
iga	RBD_BR	NC53	125.5
iga	RBD_BR	NC54	128
iga	RBD_BR	NC55	129
iga	RBD_BR	NC56	125
iga	RBD_BR	NC57	236.5
iga	RBD_BR	NC58	188
iga	RBD_BR	NC59	186
iga	RBD_BR	NC60	243.5
iga	RBD_BR	NC61	305
iga	RBD_BR	NC62	298
iga	RBD_BR	NC63	230
iga	RBD_BR	NC64	228
iga	RBD_BR	NC65	233
iga	RBD_BR	NC66	252
iga	RBD_BR	NC67	240
iga	RBD_BR	NC68	207
iga	RBD_BR	NC69	217
iga	RBD_BR	NC70	290
iga	RBD_BR	NC71	236.5
iga	RBD_BR	NC72	133.5
iga	RBD_BR	NC12	204
iga	RBD_BR	TS_c001_00_t1	135
iga	RBD_BR	TS_c005_00_t1	219
iga	RBD_BR	TS_c007_00_t1	240.5
iga	RBD_BR	TS_c014_00_t0	161
iga	RBD_BR	TS_c015_00_t0	644.5
iga	RBD_BR	TS_c016_00_t0	128.5
iga	RBD_BR	TS_c017_00_t0	144
iga	RBD_BR	TS_c018_00_t0	444
iga	RBD_BR	TS_c019_00_t0	242
iga	RBD_BR	TS_c020_00_t0	179
iga	RBD_BR	TS_c021_00_t0	183.5
iga	RBD_BR	TS_c022_00_t0	145
iga	RBD_BR	NC13	273
iga	RBD_BR	NC14	235.5
iga	RBD_BR	NC15	231
iga	RBD_BR	NC16	209
iga	RBD_BR	NC17	197
iga	RBD_BR	NC18	182
iga	RBD_BR	NC19	290.5
iga	RBD_BR	NC20	161
iga	RBD_BR	NC21	199.5
iga	RBD_BR	NC22	177
iga	RBD_BR	NC23	195
iga	RBD_BR	NC24	211
iga	RBD_BR	TS_c023_00_t0	142
iga	RBD_BR	TS_c024_00_t0	1162
iga	RBD_BR	TS_c025_00_t0	201
iga	RBD_BR	TS_c026_00_t0	148
iga	RBD_BR	TS_c027_00_t0	950
iga	RBD_BR	TS_a001_00_t0	161
iga	RBD_BR	TS_a002_01_t0	166
iga	RBD_BR	TS_a002_00_t0	163
iga	RBD_BR	TS_a003_00_t0	161
iga	RBD_BR	TS_a004_00_t0	247
iga	RBD_BR	TS_a005_00_t0	133.5
iga	RBD_BR	TS_a006_00_t0	151.5
iga	RBD_BR	TS_a007_00_t0	174
iga	RBD_BR	TS_a008_00_t0	170.5
iga	RBD_BR	TS_a009_00_t0	186.5
iga	RBD_BR	TS_a010_00_t0	159.5
iga	RBD_BR	TS_a011_00_t0	174
iga	RBD_BR	TS_a080_00_t0	181.5
iga	RBD_BR	TS_a082_00_t0	328
iga	RBD_BR	TS_a102_00_t0	164.5
iga	RBD_BR	TS_a053_00_t1	194
iga	RBD_BR	TS_a001_00_t1	147.5
iga	RBD_BR	TS_a002_00_t1	166
iga	RBD_BR	TS_a003_00_t1	180
iga	RBD_BR	TS_a004_00_t1	260
iga	RBD_BR	TS_a005_00_t1	139
iga	RBD_BR	TS_a006_00_t1	165
iga	RBD_BR	TS_a008_00_t1	164
iga	RBD_BR	TS_a009_00_t1	163
iga	RBD_BR	TS_a012_00_t0	209
iga	RBD_BR	TS_a013_00_t0	184
iga	RBD_BR	TS_a014_00_t0	177
iga	RBD_BR	TS_a015_00_t0	224
iga	RBD_BR	TS_a016_00_t0	182
iga	RBD_BR	TS_a017_00_t0	330
iga	RBD_BR	TS_a018_00_t0	273
iga	RBD_BR	TS_a019_00_t0	173
iga	RBD_BR	TS_a020_00_t0	199.5
iga	RBD_BR	TS_a021_00_t0	162.5
iga	RBD_BR	TS_a022_00_t0	215.5
iga	RBD_BR	TS_a023_00_t0	185
iga	RBD_BR	TS_a010_00_t1	168
iga	RBD_BR	TS_a011_00_t1	184
iga	RBD_BR	TS_a012_00_t1	228.5
iga	RBD_BR	TS_a014_00_t1	161.5
iga	RBD_BR	TS_a015_00_t1	176.5
iga	RBD_BR	TS_a018_00_t1	273.5
iga	RBD_BR	TS_a019_00_t1	183
iga	RBD_BR	TS_a020_00_t1	168
iga	RBD_BR	TS_a021_00_t1	161
iga	RBD_BR	TS_a022_00_t1	200.5
iga	RBD_BR	TS_a017_00_t1	261
iga	RBD_BR	TS_a024_00_t1	172.5
iga	RBD_BR	TS_a024_00_t0	188.5
iga	RBD_BR	TS_a025_00_t0	143
iga	RBD_BR	TS_a026_00_t0	175
iga	RBD_BR	TS_a027_00_t0	697.5
iga	RBD_BR	TS_a028_00_t0	204.5
iga	RBD_BR	TS_a029_00_t0	166
iga	RBD_BR	TS_a030_00_t0	213
iga	RBD_BR	TS_a031_00_t0	169.5
iga	RBD_BR	TS_a032_00_t0	206
iga	RBD_BR	TS_a033_00_t0	165
iga	RBD_BR	TS_a034_00_t0	226.5
iga	RBD_BR	TS_a035_00_t0	258.5
iga	RBD_BR	TS_a026_00_t1	170
iga	RBD_BR	TS_a027_00_t1	555
iga	RBD_BR	TS_a029_00_t1	162
iga	RBD_BR	TS_a030_00_t1	209.5
iga	RBD_BR	TS_a031_00_t1	191
iga	RBD_BR	TS_a033_00_t1	146
iga	RBD_BR	TS_a034_00_t1	216
iga	RBD_BR	TS_a035_00_t1	292
iga	RBD_BR	TS_a037_00_t1	209
iga	RBD_BR	TS_a038_00_t1	194
iga	RBD_BR	TS_a043_00_t1	301
iga	RBD_BR	TS_a045_00_t1	173
iga	RBD_BR	TS_a036_00_t0	252.5
iga	RBD_BR	TS_a037_00_t0	185
iga	RBD_BR	TS_a038_00_t0	189
iga	RBD_BR	TS_a039_00_t0	172
iga	RBD_BR	TS_a040_00_t0	265.5
iga	RBD_BR	TS_a041_00_t0	184
iga	RBD_BR	TS_a043_00_t0	298
iga	RBD_BR	TS_a044_00_t0	172
iga	RBD_BR	TS_a045_00_t0	249
iga	RBD_BR	TS_a046_00_t0	305
iga	RBD_BR	TS_a047_00_t0	183.5
iga	RBD_BR	TS_a048_00_t0	163
iga	RBD_BR	TS_a050_00_t1	556.5
iga	RBD_BR	TS_a052_00_t1	243
iga	RBD_BR	TS_a057_00_t1	171
iga	RBD_BR	TS_a061_00_t1	166.5
iga	RBD_BR	TS_a068_00_t1	182
iga	RBD_BR	TS_a023_00_t1	212
iga	RBD_BR	TS_a025_00_t1	165
iga	RBD_BR	TS_a028_00_t1	184
iga	RBD_BR	TS_a049_00_t1	165
iga	RBD_BR	TS_a051_00_t1	266.5
iga	RBD_BR	TS_a063_00_t1	164
iga	RBD_BR	TS_a065_00_t1	191.5
iga	RBD_BR	TS_a049_00_t0	190
iga	RBD_BR	TS_a050_00_t0	402
iga	RBD_BR	TS_a054_00_t0	329
iga	RBD_BR	TS_a053_00_t0	216
iga	RBD_BR	TS_a055_00_t0	248
iga	RBD_BR	TS_a056_00_t0	168
iga	RBD_BR	TS_a057_00_t0	175.5
iga	RBD_BR	TS_a058_00_t0	150
iga	RBD_BR	TS_a059_00_t0	168
iga	RBD_BR	TS_a060_00_t0	166
iga	RBD_BR	TS_a002_01_t1	160
iga	RBD_BR	TS_a022_01_t1	231
iga	RBD_BR	TS_a023_01_t1	195.5
iga	RBD_BR	TS_a001_01_t0	171
iga	RBD_BR	TS_a003_01_t0	199.5
iga	RBD_BR	TS_a004_01_t0	210
iga	RBD_BR	TS_a005_01_t0	135.5
iga	RBD_BR	TS_a006_01_t0	176
iga	RBD_BR	TS_a008_01_t0	184
iga	RBD_BR	TS_a009_01_t0	157
iga	RBD_BR	TS_a010_01_t0	226
iga	RBD_BR	TS_a011_01_t0	167
iga	RBD_BR	TS_a006_01_t1	147.5
iga	RBD_BR	TS_a001_01_t1	155.5
iga	RBD_BR	TS_a021_01_t1	204
iga	RBD_BR	TS_a020_01_t1	163
iga	RBD_BR	TS_a019_01_t1	161
iga	RBD_BR	TS_a018_01_t1	205
iga	RBD_BR	TS_a017_01_t1	166.5
iga	RBD_BR	TS_a009_01_t1	141
iga	RBD_BR	TS_a013_01_t1	154.5
iga	RBD_BR	TS_a046_01_t1	239
iga	RBD_BR	TS_a033_01_t1	141.5
iga	RBD_BR	TS_a029_01_t1	168
iga	RBD_BR	TS_a012_01_t0	172.5
iga	RBD_BR	TS_a014_01_t0	190.5
iga	RBD_BR	TS_a015_01_t0	161
iga	RBD_BR	TS_a016_01_t0	144
iga	RBD_BR	TS_a013_01_t0	161
iga	RBD_BR	TS_a018_01_t0	229
iga	RBD_BR	TS_a019_01_t0	198
iga	RBD_BR	TS_a020_01_t0	170
iga	RBD_BR	TS_a021_01_t0	189
iga	RBD_BR	TS_a022_01_t0	198
iga	RBD_BR	TS_a023_01_t0	193
iga	RBD_BR	TS_a025_01_t0	176
iga	RBD_BR	TS_a026_01_t1	161
iga	RBD_BR	TS_a008_01_t1	164
iga	RBD_BR	TS_a010_01_t1	191
iga	RBD_BR	TS_a037_01_t1	225
iga	RBD_BR	TS_a053_01_t1	170
iga	RBD_BR	TS_a035_01_t1	224
iga	RBD_BR	TS_a003_01_t1	183
iga	RBD_BR	BL	128
iga	RBD_BR	TS_a052_01_t1	149
iga	RBD_BR	TS_a034_01_t1	151
iga	RBD_BR	TS_a032_01_t1	147.5
iga	RBD_BR	TS_a056_01_t1	216
iga	RBD_BR	TS_a026_01_t0	151.5
iga	RBD_BR	TS_a027_01_t0	180
iga	RBD_BR	TS_a029_01_t0	192
iga	RBD_BR	TS_a030_01_t0	155
iga	RBD_BR	TS_a031_01_t0	164
iga	RBD_BR	TS_a032_01_t0	157
iga	RBD_BR	TS_a033_01_t0	146
iga	RBD_BR	TS_a035_01_t0	254
iga	RBD_BR	TS_a037_01_t0	223
iga	RBD_BR	TS_a039_01_t0	163.5
iga	RBD_BR	TS_a028_01_t0	158.5
iga	RBD_BR	TS_a034_01_t0	206
iga	RBD_BR	TS_a048_01_t1	158
iga	RBD_BR	TS_a027_01_t1	172
iga	RBD_BR	TS_a038_01_t1	154.5
iga	RBD_BR	TS_a059_01_t1	217
iga	RBD_BR	TS_a055_01_t1	226
iga	RBD_BR	TS_a061_01_t1	132.5
iga	RBD_BR	TS_a043_01_t1	149.5
iga	RBD_BR	TS_a041_01_t1	148
iga	RBD_BR	TS_a044_01_t1	233
iga	RBD_BR	TS_a054_01_t1	135.5
iga	RBD_BR	TS_a074_01_t1	179.5
iga	RBD_BR	TS_a070_01_t1	152
iga	RBD_BR	TS_a036_01_t0	148.5
iga	RBD_BR	TS_a038_01_t0	165
iga	RBD_BR	TS_a040_01_t0	189.5
iga	RBD_BR	TS_a041_01_t0	143
iga	RBD_BR	TS_a043_01_t0	162.5
iga	RBD_BR	TS_a044_01_t0	257
iga	RBD_BR	TS_a046_01_t0	278
iga	RBD_BR	TS_a047_01_t0	194
iga	RBD_BR	TS_a050_01_t0	194.5
iga	RBD_BR	BL	139
iga	RBD_BR	TS_a055_01_t0	220
iga	RBD_BR	TS_a056_01_t0	257
iga	RBD_BR	TS_a103_01_t1	141
iga	RBD_BR	TS_a040_01_t1	160
iga	RBD_BR	TS_a090_01_t1	354
iga	RBD_BR	TS_a087_01_t1	143
iga	RBD_BR	TS_a077_01_t1	140.5
iga	RBD_BR	TS_a078_01_t1	170.5
iga	RBD_BR	TS_a099_01_t1	150
iga	RBD_BR	TS_a105_01_t1	183
iga	RBD_BR	TS_a106_01_t1	211
iga	RBD_BR	TS_a085_01_t1	161
iga	RBD_BR	TS_a057_01_t0	157.5
iga	RBD_BR	TS_a058_01_t0	174
iga	RBD_BR	TS_a060_01_t0	159
iga	RBD_BR	TS_a061_01_t0	144
iga	RBD_BR	TS_a062_01_t0	201
iga	RBD_BR	TS_a063_01_t0	189
iga	RBD_BR	TS_a065_01_t0	160.5
iga	RBD_BR	TS_a066_01_t0	159
iga	RBD_BR	TS_a067_01_t0	169
iga	RBD_BR	TS_a068_01_t0	227
iga	RBD_BR	TS_a069_01_t0	176.5
iga	RBD_BR	TS_a070_01_t0	190
iga	RBD_BR	TS_a084_01_t1	138
iga	RBD_BR	TS_a069_01_t1	175
iga	RBD_BR	TS_a094_01_t1	218
iga	RBD_BR	TS_a095_01_t1	164
iga	RBD_BR	TS_a042_00_t0	216.5
iga	RBD_BR	TS_a047_00_t1	163
iga	RBD_BR	TS_a016_00_t1	149
iga	RBD_BR	TS_a083_01_t1	181
iga	RBD_BR	TS_a075_01_t1	156
iga	RBD_BR	BL	133.5
iga	RBD_BR	TS_a101_01_t1	192
iga	RBD_BR	TS_a104_01_t1	166
iga	RBD_BR	TS_a071_01_t0	161.5
iga	RBD_BR	TS_a072_01_t0	202
iga	RBD_BR	TS_a073_01_t0	177
iga	RBD_BR	TS_a074_01_t0	180.5
iga	RBD_BR	TS_a075_01_t0	197.5
iga	RBD_BR	TS_a076_01_t0	155.5
iga	RBD_BR	TS_a077_01_t0	118
iga	RBD_BR	TS_a078_01_t0	333
iga	RBD_BR	TS_a079_01_t0	201.5
iga	RBD_BR	TS_a080_01_t0	211
iga	RBD_BR	TS_a081_01_t0	176
iga	RBD_BR	TS_a082_01_t0	192
iga	RBD_BR	TS_a073_01_t1	203
iga	RBD_BR	TS_a093_01_t1	109
iga	RBD_BR	TS_a096_01_t1	247
iga	RBD_BR	TS_a068_01_t1	213
iga	RBD_BR	TS_a079_01_t1	167.5
iga	RBD_BR	TS_a098_01_t1	153.5
iga	RBD_BR	TS_a100_01_t1	211
iga	RBD_BR	TS_a063_01_t1	150.5
iga	RBD_BR	TS_a109_01_t1	158.5
iga	RBD_BR	TS_a081_01_t1	159.5
iga	RBD_BR	TS_a076_01_t1	130.5
iga	RBD_BR	TS_a082_01_t1	154.5
iga	RBD_BR	TS_a083_01_t0	190
iga	RBD_BR	TS_a084_01_t0	136.5
iga	RBD_BR	TS_a466_01_t0	173
iga	RBD_BR	TS_a085_01_t0	188.5
iga	RBD_BR	TS_a087_01_t0	153
iga	RBD_BR	TS_a088_01_t0	181.5
iga	RBD_BR	TS_a090_01_t0	331.5
iga	RBD_BR	TS_a091_01_t0	164.5
iga	RBD_BR	TS_a092_01_t0	189.5
iga	RBD_BR	TS_a097_01_t0	187
iga	RBD_BR	TS_a086_01_t0	160
iga	RBD_BR	TS_a089_01_t0	161
iga	RBD_BR	TS_a036_01_t1	143
iga	RBD_BR	TS_a080_01_t1	223
iga	RBD_BR	TS_a108_01_t1	143
iga	RBD_BR	TS_a071_01_t1	182
iga	RBD_BR	TS_a028_01_t1	143
iga	RBD_BR	TS_a067_01_t1	150
iga	RBD_BR	TS_a066_01_t1	155
iga	RBD_BR	TS_a064_01_t1	144
iga	RBD_BR	TS_a049_01_t1	140
iga	RBD_BR	TS_a065_01_t1	147
iga	RBD_BR	BL	140
iga	RBD_BR	TS_a031_01_t1	146
iga	RBD_BR	TS_a093_01_t0	114
iga	RBD_BR	TS_a094_01_t0	203
iga	RBD_BR	TS_a095_01_t0	188
iga	RBD_BR	TS_a096_01_t0	274
iga	RBD_BR	TS_a098_01_t0	148
iga	RBD_BR	TS_a099_01_t0	139.5
iga	RBD_BR	TS_a102_01_t0	184.5
iga	RBD_BR	TS_a101_01_t0	199.5
iga	RBD_BR	TS_a005_01_t1	137
iga	RBD_BR	TS_a014_01_t1	171.5
iga	RBD_BR	TS_a015_01_t1	151.5
iga	RBD_BR	TS_a004_01_t1	195
iga	RBD_BR	TS_a046_00_t1	149
iga	RBD_BR	TS_a042_00_t1	198
iga	RBD_BR	TS_a041_00_t1	153
iga	RBD_BR	TS_a062_00_t1	196
iga	RBD_BR	TS_a059_00_t1	152
iga	RBD_BR	TS_a055_00_t1	183
iga	RBD_BR	TS_a032_00_t1	185
iga	RBD_BR	TS_a056_00_t1	158
iga	RBD_BR	TS_a040_00_t1	256
iga	RBD_BR	TS_a030_01_t1	148
iga	RBD_BR	TS_a100_01_t0	231
iga	RBD_BR	TS_a051_01_t0	127
iga	RBD_BR	NC73	146.5
iga	RBD_BR	NC74	157
iga	RBD_BR	NC75	226
iga	RBD_BR	NC76	288.5
iga	RBD_BR	NC77	240
iga	RBD_BR	NC78	143
iga	RBD_BR	NC79	207
iga	RBD_BR	NC80	150
iga	RBD_BR	NC81	194
iga	RBD_BR	NC82	151
iga	RBD_BR	NC83	157
iga	RBD_BR	NC84	235.5
iga	RBD_BR	NC85	196.5
iga	RBD_BR	NC86	144
iga	RBD_BR	NC87	179.5
iga	RBD_BR	NC88	167
iga	RBD_BR	NC89	152
iga	RBD_BR	NC90	383
iga	RBD_BR	NC91	341
iga	RBD_BR	NC92	169
iga	RBD_BR	NC93	177
iga	RBD_BR	NC94	213
iga	RBD_BR	NC95	176.5
iga	RBD_BR	NC96	281.5
iga	RBD_BR	NC97	274
iga	RBD_BR	NC98	161
iga	RBD_BR	NC99	152
iga	RBD_BR	NC100	159
iga	RBD_BR	NC101	140.5
iga	RBD_BR	NC102	153
iga	RBD_BR	NC103	135
iga	RBD_BR	NC104	196.5
iga	RBD_BR	NC105	148
iga	RBD_BR	NC106	167.5
iga	RBD_BR	NC107	185
iga	RBD_BR	NC108	173
iga	RBD_BR	PC1	2045
iga	RBD_BR	PC2	1121
iga	RBD_BR	PC3	537
iga	RBD_BR	PC4	484
iga	RBD_BR	PC5	265
iga	RBD_BR	PC6	202
iga	RBD_BR	PC7	163
iga	RBD_BR	PC8	150
iga	RBD_BR	BL	121
iga	RBD_BR	BL	115
iga	RBD_BR	BL	119.5
iga	RBD_BR	BL	133
iga	RBD_BR	NC109	208
iga	RBD_BR	NC110	189
iga	RBD_BR	NC111	161.5
iga	RBD_BR	NC112	154.5
iga	RBD_BR	NC113	171
iga	RBD_BR	NC114	155
iga	RBD_BR	NC115	186
iga	RBD_BR	NC116	143
iga	RBD_BR	NC117	180
iga	RBD_BR	NC118	227
iga	RBD_BR	NC119	160
iga	RBD_BR	NC120	193.5
iga	RBD_BR	NC121	148.5
iga	RBD_BR	NC122	154
iga	RBD_BR	NC123	246
iga	RBD_BR	NC124	178
iga	RBD_BR	NC125	141
iga	RBD_BR	NC126	215
iga	RBD_BR	NC127	198
iga	RBD_BR	NC128	190
iga	RBD_delta	TS_a002_00_t0	183
iga	RBD_delta	TS_a003_00_t0	183.5
iga	RBD_delta	TS_a005_00_t0	144.5
iga	RBD_delta	TS_a006_00_t0	219
iga	RBD_delta	TS_a007_00_t0	193
iga	RBD_delta	TS_a004_00_t0	217
iga	RBD_delta	TS_a009_00_t0	261
iga	RBD_delta	TS_a010_00_t0	175.5
iga	RBD_delta	TS_a011_00_t0	167.5
iga	RBD_delta	TS_a008_00_t0	183
iga	RBD_delta	TS_a001_00_t0	184.5
iga	RBD_delta	TS_a002_01_t0	179
iga	RBD_delta	TS_a016_00_t0	232
iga	RBD_delta	TS_a017_00_t0	197
iga	RBD_delta	TS_a018_00_t0	279
iga	RBD_delta	TS_a019_00_t0	210
iga	RBD_delta	TS_a020_00_t0	264.5
iga	RBD_delta	TS_a021_00_t0	192
iga	RBD_delta	TS_a022_00_t0	204.5
iga	RBD_delta	TS_a023_00_t0	180
iga	RBD_delta	TS_a010_00_t1	176.5
iga	RBD_delta	TS_a011_00_t1	181
iga	RBD_delta	TS_a012_00_t1	262
iga	RBD_delta	TS_a014_00_t1	175
iga	RBD_delta	TS_a015_00_t1	203
iga	RBD_delta	TS_a018_00_t1	252
iga	RBD_delta	TS_a019_00_t1	211
iga	RBD_delta	TS_a020_00_t1	236.5
iga	RBD_delta	TS_a021_00_t1	189
iga	RBD_delta	TS_a022_00_t1	194
iga	RBD_delta	TS_a017_00_t1	185
iga	RBD_delta	TS_a024_00_t1	246
iga	RBD_delta	TS_a024_00_t0	255
iga	RBD_delta	TS_a025_00_t0	181
iga	RBD_delta	TS_a026_00_t0	209
iga	RBD_delta	TS_a027_00_t0	210
iga	RBD_delta	TS_a080_00_t0	190
iga	RBD_delta	TS_a082_00_t0	208
iga	RBD_delta	TS_a102_00_t0	185
iga	RBD_delta	TS_a053_00_t1	203
iga	RBD_delta	TS_a001_00_t1	178.5
iga	RBD_delta	TS_a002_00_t1	175.5
iga	RBD_delta	TS_a003_00_t1	182
iga	RBD_delta	TS_a004_00_t1	208
iga	RBD_delta	TS_a005_00_t1	156
iga	RBD_delta	TS_a006_00_t1	195
iga	RBD_delta	TS_a008_00_t1	185
iga	RBD_delta	TS_a009_00_t1	229
iga	RBD_delta	TS_a012_00_t0	244
iga	RBD_delta	TS_a013_00_t0	176
iga	RBD_delta	TS_a014_00_t0	185
iga	RBD_delta	TS_a015_00_t0	197
iga	RBD_delta	TS_a037_00_t1	231
iga	RBD_delta	TS_a038_00_t1	227
iga	RBD_delta	TS_a043_00_t1	321
iga	RBD_delta	TS_a045_00_t1	179
iga	RBD_delta	TS_a036_00_t0	180
iga	RBD_delta	TS_a037_00_t0	203
iga	RBD_delta	TS_a038_00_t0	228
iga	RBD_delta	TS_a039_00_t0	177
iga	RBD_delta	TS_a040_00_t0	189
iga	RBD_delta	TS_a041_00_t0	165
iga	RBD_delta	TS_a043_00_t0	317
iga	RBD_delta	TS_a044_00_t0	165.5
iga	RBD_delta	TS_a045_00_t0	227
iga	RBD_delta	TS_a046_00_t0	249
iga	RBD_delta	TS_a047_00_t0	215
iga	RBD_delta	TS_a048_00_t0	179.5
iga	RBD_delta	TS_a050_00_t1	519
iga	RBD_delta	TS_a052_00_t1	179
iga	RBD_delta	TS_a057_00_t1	191.5
iga	RBD_delta	TS_a061_00_t1	185
iga	RBD_delta	TS_a068_00_t1	196.5
iga	RBD_delta	TS_a023_00_t1	219
iga	RBD_delta	TS_a025_00_t1	179
iga	RBD_delta	TS_a028_00_t1	232
iga	RBD_delta	TS_a028_00_t0	246
iga	RBD_delta	TS_a029_00_t0	195
iga	RBD_delta	TS_a030_00_t0	191
iga	RBD_delta	TS_a031_00_t0	194
iga	RBD_delta	TS_a032_00_t0	231.5
iga	RBD_delta	TS_a033_00_t0	159
iga	RBD_delta	TS_a034_00_t0	264
iga	RBD_delta	TS_a035_00_t0	373
iga	RBD_delta	TS_a026_00_t1	214
iga	RBD_delta	TS_a027_00_t1	188
iga	RBD_delta	TS_a029_00_t1	173
iga	RBD_delta	TS_a030_00_t1	194.5
iga	RBD_delta	TS_a031_00_t1	204
iga	RBD_delta	TS_a033_00_t1	154.5
iga	RBD_delta	TS_a034_00_t1	252
iga	RBD_delta	TS_a035_00_t1	476.5
iga	RBD_delta	TS_a002_01_t1	217
iga	RBD_delta	TS_a022_01_t1	301
iga	RBD_delta	TS_a023_01_t1	225
iga	RBD_delta	TS_a001_01_t0	266
iga	RBD_delta	TS_a003_01_t0	220
iga	RBD_delta	TS_a004_01_t0	199
iga	RBD_delta	TS_a005_01_t0	155.5
iga	RBD_delta	TS_a006_01_t0	175
iga	RBD_delta	TS_a008_01_t0	266
iga	RBD_delta	TS_a009_01_t0	184
iga	RBD_delta	TS_a010_01_t0	188
iga	RBD_delta	TS_a011_01_t0	363
iga	RBD_delta	TS_a006_01_t1	160.5
iga	RBD_delta	TS_a001_01_t1	272.5
iga	RBD_delta	TS_a021_01_t1	245
iga	RBD_delta	TS_a020_01_t1	208
iga	RBD_delta	TS_a019_01_t1	175
iga	RBD_delta	TS_a018_01_t1	218.5
iga	RBD_delta	TS_a017_01_t1	182
iga	RBD_delta	TS_a009_01_t1	200
iga	RBD_delta	TS_a013_01_t1	179.5
iga	RBD_delta	TS_a046_01_t1	194
iga	RBD_delta	TS_a033_01_t1	161
iga	RBD_delta	TS_a029_01_t1	294.5
iga	RBD_delta	TS_a012_01_t0	175
iga	RBD_delta	TS_a014_01_t0	304
iga	RBD_delta	TS_a015_01_t0	185
iga	RBD_delta	TS_a016_01_t0	173.5
iga	RBD_delta	TS_a013_01_t0	179
iga	RBD_delta	TS_a018_01_t0	236
iga	RBD_delta	TS_a019_01_t0	222.5
iga	RBD_delta	TS_a020_01_t0	195.5
iga	RBD_delta	TS_a021_01_t0	218.5
iga	RBD_delta	TS_a022_01_t0	290
iga	RBD_delta	TS_a023_01_t0	217
iga	RBD_delta	TS_a025_01_t0	189
iga	RBD_delta	TS_a026_01_t1	172
iga	RBD_delta	TS_a008_01_t1	236
iga	RBD_delta	TS_a010_01_t1	172
iga	RBD_delta	TS_a037_01_t1	188.5
iga	RBD_delta	TS_a053_01_t1	176
iga	RBD_delta	TS_a035_01_t1	296
iga	RBD_delta	TS_a003_01_t1	227
iga	RBD_delta	BL	155.5
iga	RBD_delta	TS_a052_01_t1	200
iga	RBD_delta	TS_a034_01_t1	193
iga	RBD_delta	TS_a032_01_t1	162
iga	RBD_delta	TS_a056_01_t1	168
iga	RBD_delta	TS_a026_01_t0	190
iga	RBD_delta	TS_a027_01_t0	163
iga	RBD_delta	TS_a029_01_t0	335
iga	RBD_delta	TS_a030_01_t0	178
iga	RBD_delta	TS_a031_01_t0	182
iga	RBD_delta	TS_a032_01_t0	191
iga	RBD_delta	TS_a033_01_t0	160
iga	RBD_delta	TS_a035_01_t0	302
iga	RBD_delta	TS_a037_01_t0	206
iga	RBD_delta	TS_a039_01_t0	181
iga	RBD_delta	TS_a028_01_t0	175.5
iga	RBD_delta	TS_a034_01_t0	233.5
iga	RBD_delta	TS_a048_01_t1	161.5
iga	RBD_delta	TS_a027_01_t1	251
iga	RBD_delta	TS_a038_01_t1	178
iga	RBD_delta	TS_a059_01_t1	176
iga	RBD_delta	TS_a055_01_t1	205
iga	RBD_delta	TS_a061_01_t1	381.5
iga	RBD_delta	TS_a043_01_t1	173.5
iga	RBD_delta	TS_a041_01_t1	161
iga	RBD_delta	TS_a044_01_t1	319
iga	RBD_delta	TS_a054_01_t1	173
iga	RBD_delta	TS_a074_01_t1	188
iga	RBD_delta	TS_a070_01_t1	185
iga	RBD_delta	TS_a036_01_t0	182
iga	RBD_delta	TS_a038_01_t0	189
iga	RBD_delta	TS_a040_01_t0	215
iga	RBD_delta	TS_a041_01_t0	168
iga	RBD_delta	TS_a043_01_t0	192
iga	RBD_delta	TS_a044_01_t0	347
iga	RBD_delta	TS_a046_01_t0	222
iga	RBD_delta	TS_a047_01_t0	252
iga	RBD_delta	TS_a050_01_t0	197.5
iga	RBD_delta	BL	150
iga	RBD_delta	TS_a055_01_t0	228
iga	RBD_delta	TS_a056_01_t0	192
iga	RBD_delta	TS_a103_01_t1	164.5
iga	RBD_delta	TS_a040_01_t1	208
iga	RBD_delta	TS_a090_01_t1	167
iga	RBD_delta	TS_a087_01_t1	159
iga	RBD_delta	TS_a077_01_t1	137.5
iga	RBD_delta	TS_a078_01_t1	248
iga	RBD_delta	TS_a099_01_t1	170
iga	RBD_delta	TS_a105_01_t1	206.5
iga	RBD_delta	TS_a106_01_t1	200
iga	RBD_delta	TS_a085_01_t1	198.5
iga	RBD_delta	TS_a057_01_t0	178
iga	RBD_delta	TS_a058_01_t0	167
iga	RBD_delta	TS_a060_01_t0	172
iga	RBD_delta	TS_a061_01_t0	315.5
iga	RBD_delta	TS_a062_01_t0	231
iga	RBD_delta	TS_a063_01_t0	231
iga	RBD_delta	TS_a065_01_t0	171
iga	RBD_delta	TS_a066_01_t0	174
iga	RBD_delta	TS_a067_01_t0	219
iga	RBD_delta	TS_a068_01_t0	227
iga	RBD_delta	TS_a069_01_t0	267.5
iga	RBD_delta	TS_a070_01_t0	209
iga	RBD_delta	TS_a049_00_t1	229.5
iga	RBD_delta	TS_a051_00_t1	190
iga	RBD_delta	TS_a063_00_t1	192
iga	RBD_delta	TS_a065_00_t1	234
iga	RBD_delta	TS_a049_00_t0	234.5
iga	RBD_delta	TS_a050_00_t0	450
iga	RBD_delta	TS_a054_00_t0	226
iga	RBD_delta	TS_a053_00_t0	211
iga	RBD_delta	TS_a055_00_t0	212
iga	RBD_delta	TS_a056_00_t0	183.5
iga	RBD_delta	TS_a057_00_t0	181
iga	RBD_delta	TS_a058_00_t0	193
iga	RBD_delta	TS_a059_00_t0	242
iga	RBD_delta	TS_a060_00_t0	201
iga	RBD_delta	TS_a061_00_t0	172
iga	RBD_delta	TS_a062_00_t0	183
iga	RBD_delta	TS_a069_00_t1	193
iga	RBD_delta	TS_a070_00_t1	247
iga	RBD_delta	TS_a071_00_t1	217
iga	RBD_delta	TS_a072_00_t1	645.5
iga	RBD_delta	TS_a073_00_t1	180.5
iga	RBD_delta	TS_a074_00_t1	205
iga	RBD_delta	TS_a076_00_t1	189.5
iga	RBD_delta	TS_a077_00_t1	245
[truncated: 15,762 more rows]
